# Supplementary material for: Evaluation of oral health services and challenges faced by oral health practitioners working in Nyarugenge, Rwanda
Source: PLoS One. 2024 Aug 19;19(8):e0309127. doi: 10.1371/journal.pone.0309127 (PMC11332939; doi:10.1371/journal.pone.0309127)
Supplement: S1 Dataset — (ZIP) [file pone.0309127.s001.zip]

Archive with 16 entries (15 files):
- dataset/Dataset qualitative interview transcript/
- dataset/Dataset qualitative interview transcript/PARTICIPANT (1).pdf
- dataset/Dataset qualitative interview transcript/PARTICIPANT (10).pdf
- dataset/Dataset qualitative interview transcript/PARTICIPANT (11).pdf
- dataset/Dataset qualitative interview transcript/PARTICIPANT (12).pdf
- dataset/Dataset qualitative interview transcript/PARTICIPANT (13).pdf
- dataset/Dataset qualitative interview transcript/PARTICIPANT (14).pdf
- dataset/Dataset qualitative interview transcript/PARTICIPANT (2).pdf
- dataset/Dataset qualitative interview transcript/PARTICIPANT (3).pdf
- dataset/Dataset qualitative interview transcript/PARTICIPANT (4).pdf
- dataset/Dataset qualitative interview transcript/PARTICIPANT (5).pdf
- dataset/Dataset qualitative interview transcript/PARTICIPANT (6).pdf
- dataset/Dataset qualitative interview transcript/PARTICIPANT (7).pdf
- dataset/Dataset qualitative interview transcript/PARTICIPANT (8).pdf
- dataset/Dataset qualitative interview transcript/PARTICIPANT (9).pdf
- dataset/Dataset Quantitative.xlsx
