# Supplementary material for: Evaluation of oral health services and challenges faced by oral health practitioners working in Nyarugenge, Rwanda
Source: PLoS One. 2024 Aug 19;19(8):e0309127. doi: 10.1371/journal.pone.0309127 (PMC11332939; doi:10.1371/journal.pone.0309127)
Supplement: S1 Dataset — (ZIP) [file pone.0309127.s001.zip › dataset/Dataset Quantitative.xlsx]

## Sheet: Form Responses 1
Facility unique name	Availability of dental chair	Availability of dental light	Availability of dental stool	Availability of dental compressor	Availability of suction lines	Availability of benchtop sterilizing unit	Functionality of dental chair	Functionality of dental light	Functionality of dental stool	Functionality of dental compressor	Functionality of suction lines	Functionality of benchtop sterilizing unit	Adequacy of dental chair	Adequacy of dental light	Adequacy of dental stool	Adequacy of dental compressor	Adequacy of suction lines	Adequacy of benchtop sterilizing unit	Availability of dental tray	Availability of mouth mirrors	Availability of explorers	Availability of periodontal probes	Adequacy of dental tray	Adequacy of mouth mirrors	Adequacy of explorers	Adequacy of periodontal probes	Availability of ultrasonic scaler unit	Availability of ultrasonic tips	Availability of manual scaling set	Availability of suction tips	Availability of instruments for polishing	Availability of prophylaxis hand piece	Availability of prophylaxis angle	Availability of prophylaxis cup/ brush	Functionality of ultrasonic scaler unit	Functionality of ultrasonic tips	Functionality of manual scaling set	Functionality of suction tips	Functionality of instruments for polishing	Functionality of prophylaxis hand piece	Functionality of prophylaxis angle	Functionality of prophylaxis cup/ brush	Adequacy of ultrasonic scaler unit	Adequacy of ultrasonic tips	Adequacy of manual scaling set	Adequacy of suction tips	Adequacy of instruments for polishing	Adequacy of prophylaxis hand piece	Adequacy of prophylaxis angle
Study site 1	Yes	Yes	Yes	Yes	Yes	Yes	Yes	Yes	Yes	Yes	Yes	Yes	No	Yes	Yes	Yes	Yes	Yes	Yes	Yes	Yes	Yes	Yes	Yes	Yes	Yes	Yes	Yes	Yes	Yes	Yes	No	Yes	Yes	Yes	Yes	Yes	Yes	Yes	No	Yes	Yes	Yes	No		No	No	No	Yes
Study site 2	Yes	Yes	Yes	Yes	Yes	No	No	No	Yes	Yes	Yes	No	No	No	Yes	Yes	Yes	No	Yes	Yes	Yes	Yes	Yes	Yes	Yes	Yes	Yes	Yes	Yes	Yes	Yes	Yes	Yes	Yes	Yes	Yes	Yes	Yes	Yes	Yes	Yes	Yes	No	No	Yes	Yes	Yes	Yes	Yes
Study site 3	Yes	Yes	Yes	Yes	Yes	Yes	Yes	Yes	Yes	Yes	Yes	Yes	Yes	Yes	No	Yes	Yes	Yes	Yes	Yes	Yes	No	No	No	No	No	Yes	Yes	Yes	Yes	Yes	Yes	No	Yes	Yes	Yes	Yes	Yes	Yes	Yes	No	Yes	Yes	No	No	Yes	Yes	Yes	No
Study site 4	No	No	No	No	No	Yes	No	No	No	No	No	Yes	No	No	No	No	No	Yes	Yes	Yes	Yes	Yes	No	No	No	No	No	No	Yes	No	No	No	No	No	No	No	Yes	No	No	No	No	No	No	No	No	No	No	No	No
Study site 5	No	No	No	No	No	Yes	No	No	No	No	No	Yes	No	No	No	No	No	Yes	Yes	Yes	Yes	Yes	Yes	Yes	Yes	Yes	Yes	Yes	Yes	Yes	No	No	No	No	Yes	Yes	Yes	Yes	No	No	No	No	Yes	Yes	Yes	Yes	No	No	No
Study site 6	Yes	Yes	Yes	Yes	Yes	Yes	Yes	Yes	Yes	Yes	Yes	Yes	Yes	Yes	Yes	Yes	Yes	Yes	Yes	Yes	Yes	Yes	Yes	Yes	Yes	Yes	Yes	Yes	Yes	Yes	Yes	Yes	Yes	Yes	Yes	Yes	Yes	Yes	Yes	Yes	Yes	Yes	Yes	No	Yes	Yes	Yes	Yes	Yes
Study site 7	Yes	Yes	Yes	Yes	Yes	Yes	Yes	Yes	Yes	Yes	Yes	Yes	No	Yes	Yes	Yes		Yes	Yes	Yes	Yes	Yes	Yes	Yes	Yes	Yes	Yes	Yes	Yes	Yes	Yes	Yes	Yes	Yes	Yes	Yes	Yes	Yes	Yes	Yes	Yes	Yes	No	No	Yes	Yes	Yes	Yes	Yes
[truncated: 13 more columns]
